# Supplementary material for: Urine Protein to Creatinine Ratio for the Assessment of Bevacizumab-Associated Proteinuria in Patients with Gynecologic Cancers: A Diagnostic and Quality Improvement Study
Source: Diagnostics (Basel). 2024 Aug 24;14(17):1852. doi: 10.3390/diagnostics14171852 (PMC11394588; doi:10.3390/diagnostics14171852)
Supplement: Supplementary file 1 [file diagnostics-14-01852-s001.zip]

Archive with 1 entries (1 files):
- diagnostics-3149779-supplementary.pdf
